# Supplementary material for: Systolic Blood Pressure Trajectories and the Progression of Arterial Stiffness in Chinese Adults
Source: Int J Environ Res Public Health. 2022 Aug 15;19(16):10046. doi: 10.3390/ijerph191610046 (PMC9408732; doi:10.3390/ijerph191610046)
Supplement: Supplementary file 1 [file ijerph-19-10046-s001.zip]

Archive with 1 entries (1 files):
- ijerph-1857890-supplementary.pdf
